# Supplementary material for: Colonization efficiency of Pseudomonas putida is influenced by Fis-controlled transcription of nuoA-N operon
Source: PLoS One. 2018 Aug 2;13(8):e0201841. doi: 10.1371/journal.pone.0201841 (PMC6072106; doi:10.1371/journal.pone.0201841)
Supplement: S3 Table — (XLSX) [file pone.0201841.s003.xlsx]

## Sheet: Sheet1
Table S3. P. putida KT2440 genes for which disruption with mini-Tn5 increased NQO and ROS-tolerance of F15 cells in Fis-overexpression conditions
Locusa	Operonb	Gene namea	Product namea	No of mini-Tni5 insertions	Genomic location of gene in P. putida KT2440a	Positisons of mini-Tn5 insetrions	H2O2 effectc	In silico predicted Fis-binding sites
								Positiond	Scoree
1. Amino acid transport and metabolism
PP_0096	PP_0096-PP_0098	prlC	oligopeptidase A	2	101181 - 103232 (+ strand)	102218, 102219	0
PP_0280	PP_0283-PP_0280		amino acid ABC transporter permease	1	337879 - 338568 (- strand)	338071	1	O R -213…-194	7.2
PP_1529	PP_1531-PP_1528	csdA	cysteine desulfurase	1	1735318 - 1736523 (- strand)	1735561	0
PP_2080		gdhB	NAD-specific glutamate dehydrogenase	1	2367183 - 2372048 (+ strand)	2367652	0
PP_2238			metallopeptidase	1	2544900 - 2546801 (+ strand)	2545165	1
PP_2375		metH	cobalamin-dependent methionine synthase	1	2711396 - 2715103 (- strand)	2714424	1	G D -98…-79	8.4
PP_3515	PP_3514-PP_3515	oplA	5-oxoprolinase A	1	3987483 - 3989567 (+ strand)	3988358
PP_3727		rocE	amino acid permease RocE	1	4252272 - 4253678 (- strand)	4253514	0
PP_4547	PP_4547-PP_4548		glutamine synthetase	1	5168383 - 5169747 (+ strand)	5169322	1
PP_4678	PP_4678-PP_4680	ilvC	ketol-acid reductoisomerase	1	5316083 - 5317099 (- strand)	5316595
PP_4680	PP_4680-PP_4678	ilvI	acetolactate synthase/acetolactate synthase	2	5317649 - 5319373 (- strand)	5317779, 5317904	1
PP_5227	PP_5226-PP_5231	lysA-II	diaminopimelate decarboxylase	1	5961105 - 5962352 (+ strand)	5961802	2
2. Carbohydrate transport and metabolism
PP_1376		pcaK	4-hydroxybenzoate transporter	1	1567517 - 1568863 (+ strand)	1568534	1
PP_2366	PP_2366-PP_2365	fsr-II	formidomycin efflux system	1	2699248 - 2700510 (- strand)	2699609	1
PP_2456	PP_2454-PP_2459	rbsA	D-ribose ABC transporter permease	1	2803188 - 2804183 (+ strand)	2803529
PP_4051	PP_4050-PP_4054	treZ	malto-oligosyltrehalose trehalohydrolase	2	4566332 - 4568074 (+ strand)	4566562, 4568015	0/1
PP_4055		glgX	glycogen debranching enzyme	1	4573329 - 4575482 (+ strand)	4575253	0
PP_4286	PP_4286-PP_4289	puuE	allantoinase	1	4877352 - 4878278 (+ strand)	4877708	2	G R -377…-358	8.4
								G R -97…-78	7.7
3. Cell cycle control, cell division, chromosome partitioning
PP_0004	PP_0004-PP_0001	trmF	tRNA uridine 5-carboxymethylaminomethyl modification protein	1	2486 - 4381 (- strand)	2854	0	G R -98…-79	10.3
								G D -97…-78	9
4. Cell wall/membraane/envelope biogenesis
PP_1799	PP_1799-PP_1802	gmd	GDP-mannose 4,6-dehydratase	1	2021902 - 2022969 (+ strand)	2022171	0
PP_1800	PP_1799-PP_1802	rmd	oxidoreductase Rmd	1	2022969 - 2023865 (+ strand)	2023278	0
5. Coenzyme transport and metabolism
PP_1231		nadA	quinolinate synthetase iron-sulfur cluster subunit	1	1409331 - 1410389 (+ strand)	1410365	1	G R -353…-334	8.1
								G D -352…-333	8
PP_4984		bioA	adenosylmethionine-8-amino-7-oxononanoate aminotransferase	1	5678375 - 5679781 (+ strand)	5679456	2
PP_5104	PP_5106-PP_5103	thiG	thiazole synthase	1	5825482 - 5826294 (- strand)	5826105
6. DNA replication, recombination, and repair
PP_3119	PP_3116-PP_3119	dnaEB	error-prone DNA polymerase	1	3528184 - 3531285 (+ strand)	3530989	0
PP_4002	PP_4004-PP_3999	rarA	DNA-depemdemt ATPase	1	4510463 - 4511788 (- strand)	4510932
PP_4812	PP_4812-PP_4813		3-methyladenine DNA glycosylase	1	5475100 - 5475768 (+ strand)	5475736	1	G R -32…-13	7.6
7. Energy production and conversion
PP_0313	PP_0311-PP_0313		electron transfer flavoprotein subunit beta	1	375954 - 376724 (+ strand)	376604	2
PP_0489		fdoG	formate dehydrogenase-O major subunit	1	574964 - 578032 (+ strand)	575201	0
PP_1075	PP_1076-PP_1074	glpK	glycerol kinase	1	1233786 - 1235285 (- strand)	1234427
PP_2432		nfnB	6,7-dihydropteridine reductase	1	2779461 - 2780114 (+ strand)	2779906
PP_3146	PP_3148-PP3145		oxireductase	1	3563837 - 3564925 (- strand)	3563748
PP_4121	PP_4119-PP_4131	nuoCD	NADH-quinone oxireductase subunit C/D	5	4657365 - 4659146 (+ strand)	4657415, 4657861, 4658488, 4658537, 4658661	2	O D -248…-229	7.7
								O D -302…-283	7.6
								O D -189…-170	7.4
								O R -165…-146	7.1
PP_4123	PP_4119-PP_4131	nuoF	NADH-quinone oxireductase subunit F	1	4659643 - 4661004 (+ strand)	4659707
PP_4124	PP_4119-PP_4131	nuoG	NADH-quinone oxireductase subunit G	6	4661137 - 4663851 (+ strand)	4661706, 4662270, 4663098, 4663258, 4663556, 4663712
PP_4127	PP_4119-PP_4131	nuoJ	NADH dehydrogenase subunit J	4	4665426 - 4665926 (+ strand)	4665644, 4665797, 4665819, 4665904
PP_4130	PP_4119-PP_4131	nuoM	NADH dehydrogenase subunit M	2	4668129 - 4669661 (+ strand)	4668743, 4669518
PP_4189	PP_4189-PP_4188	sucA	2-oxoglutarate dehydrogenase subunit E1	1	4732803 - 4735634 (- strand)	4733062	1
PP_4737	PP_4735-PP_4737	dild2	D-lactate dehydrogenase	1	5386491 - 5389301 (+ strand)	5389054	1
PP_5085		maeB	malic enzyme B	1	5808020 - 5809288 (- strand)	5808329	1
PP_5101	PP_5094-PP_5102	yggW	coproporphyrinogen/heterocyclic compound oxidase	1	5823065 - 5824240 (+ strand)	5823262	2
PP_5412	PP_5418-PP_5412	atpC	ATP synthase subunit epsilon	1	6174757 - 6175176 (- strand)	6174923	0
8. General function prediction only
PP_0349	PP_0350-PP_0349		membrane protein	1	424197 - 425309 (- strand)	424447	1
PP_0395	PP_0397-PP_0394	ycgB	type IV piliation protein	1	479524 - 481092 (- strand)	480527	1	O D -294…-275	7.4
PP_0570		yfhM	lipoprotein	2	663135 - 668036 (+ strand)	665294, 665348	1
PP_0642			membrane protein	1	753916 - 754530 (+ strand)	754207	1
PP_1202	PP_1202-PP_1201		phospholipids modification protein	1	1377632 - 1380274 (- strand)	1380217	1
PP_1696			membrane protein	1	1890399 - 1891577 (- strand)	1891017	1	G D -262…-243	7.4
								G R -171…-152	7.2
PP_2052			bifunctional sugar-phosphatase/mannitol-1-phosphate 5-dehydrogenase	1	2334333 - 2336456 (- strand)	2335021	1
PP_2208	PP_2209-PP_2208	phnX	phosphonoacetaldehyde hydrolase	1	2514559 - 2515386 (- strand)	2515075
PP_4604			DMT superfamily permease	1	5224675 - 5225577 (- strand)	5225016
PP_5028	PP_5028-PP_5027	pip	proline iminopeptidase	1	5729395 - 5730477 (- strand)	5729982	1
PP_5328	PP_5325-PP_5328		phosphate ABC transporter permease	1	6074273 - 6076561 (- strand)	6075441	0
PP_5497			rhs repeat-associated core domain-containing protein	1	2301687 - 2302340 (+ strand)	2301714
9. Inorganic ion transport and metabolism
PP_0065	PP_0067-PP_0064	trkA	potassium transporter peripheral membrane protein	1	74836 - 76209 (- strand)	75690	0
PP_0861			outer membrane ferric siderophore receptor protein	1	997827 - 1000118 (- strand)	999311	1	G R -53…-34	8.6
								G D -52…-33	7.5
								G R -2…+17	7.7
								G D -22…-3	7.5
PP_1373		pitB	phosphate transporter	1	1563856 - 1565328 (- strand)	1564350	0	G R -233…-214	7.7
PP_1703	PP_1703-PP_1704		assimilatory nitrate reductase/sulfite reductase	1	1899450 - 1903475 (+ strand)	1901102	0	G R -410…-291	7.8
PP_3803	PP_3797-PP_3804		cation ABC transporter permease	1	4331301 - 4332200 (+ strand)	4332139
PP_4112			sulfate transporter	1	4647678 - 4649138 (- strand)	4648584
PP_4159	PP_5660-PP_4159	kdpC	potassium-transporting ATPase subunit C	1	4700837 - 4701394 (- strand)	4700927	0
PP_4507		trkH-II	potassium transporter	1	5120358 - 5121812 (+ strand)	5121171	2
10. Intracellular trafficking, secretion, and vesicular transport
PP_1345		secA	preprotein translocase subunit SecA	1	1531990 - 1534809 (+ strand)	1534648	1
PP_3483	PP_3484-PP_3472		type II secretion system protein E	1	3946252 - 3948048 (- strand)	3946519
11. Lipid transport and metabolism
PP_0368			acyl-CoA dehydrogenase	1	445315 - 447120 (+ strand)	445945
PP_2795	PP_2795-PP_2797		AMP-binding domain-constaining protein	1	3184364 - 3186010 (+ strand)	3184989	1
PP_3358	PP_3358-PP_3357		hydroxycinnamoyl CoA hydratase-lyase	1	3798069 - 3798899 (- strand)	3798829
PP_4066	PP_4064-PP_4067	iluC	methylglutaconyl-CoA hydratase	1	4590930 - 4591745 (+ strand)	4591241
PP_4636		yqeF	acetyl-CoA acetyltransferase	1	5259459 - 5260637 (+ strand)	5259814	2	G D -327…-303	8.1
								G R -296…-277	7.1
12. Nucleotide transport and metabolism
PP_1031	PP_1031-PP_1302	guaB	IMP dehydrogenase and single strand DNA factor	1	1175570 - 1177039 (+ strand)	1176935	2
PP_1240	PP_1237-PP_1240	purC	phosphoribosylaminoimidazole-succinocarboxamide synthase	2	1417542 - 1418252 (+ strand)	1417631, 1418213	0
PP_1367		purU-II	formyltetrahydrofolate hydrolase	1	1556097 - 1556948 (+ strand)	1556427		G D -165…-146	8.9
								G R -202…-283	7.6
PP_1665	PP_1665-PP_1663	purM	phosphoribosylaminoimidazole synthetase	1	1860936 - 1861994 (- strand)	1861063	2	G D -346…-327	9.3
								G R -347…-328	8
PP_4822		purH	bifunctional phosphoribosylaminoimidazolecarboxamide formyltransferase/IMP cyclohydrolase	2	5483487 - 5485094 (+ strand)	5484457, 5484149	1
PP_5336	PP_5336-PP_5335	purE	5-(carboxyamino)imidazole ribonucleotide mutase	1	6083044 - 6083535 (- strand)	6083466
13. Posttranslational modification, protein turnover, chaperones
PP_1589	PP_1590-PP_1588	glnD	uridylyltransferase	1	1781374 - 1784076 (- strand)	1782764	0
PP_3316	PP_3318-PP_3315		chaperone-associated ATPase	1	3751060 - 3753882 (- strand)	3753170
14. Secondary metabolites biosynthesis, transport and catabolism
PP_0168			putative surface adhesion protein (lapA)	3	194495 - 220543 (+ strand)	195773, 199942, 202679	0f	G D -157…-138	7.6
PP_1820			benzoate transport protein	1	2046824 - 2048020 (- strand)	2046981	0
PP_2561			hemolysin-type calcium-binding bacteriocin	1	2910981 - 2921807 (+ strand)	2914771	1	G R -257…-238	8.5
								G D -256…-237	7.9
								G R -258…-239	7.9
PP_4221	PP_4221-PP_4220	pvdI	non-ribosomal peptide synthetase	1	4787315 - 4793839 (- strand)	4792752	2
PP_4620	PP_4621-PP_4619	hmgB	fumarylacetoacetase	1	5241884 - 5243176 (- strand)	5242192
15. Signal transduction mechanisms
PP_0132	PP_0133-PP_0132	kinB	alginate biosynthesis sensor protein KinB	1	138722 - 140503 (- strand)	138921
PP_0410	PP_0409-PP_0410	uhpA	two-component system response regulator UhpA	1	498527 - 499156 (+ strand)	498665	1
PP_1067	PP_1067-PP_1066		sensor histidine kinase	1	1221302 - 1223209 (- strand)	1222176	2
PP_1291			PhoH family protein	1	1477347 - 1478741 (+ strand)	1477484	2	G R -225…-206	8.2
								G D -224…-205	7.7
PP_1350			two-component system sensor histidine kinase/response regulator	1	1538539 - 1540569 (- strand)	1538691	0
PP_1761	PP_1758-PP_1762	yegE	sensory box protein/GGDEF family protein	1	1963789 - 1966314 (+ strand)	1965455	2	G R -70…-51	7.6
PP_2097			sensory box protein	1	2391472 - 2393874 (+ strand)	2391809	1
PP_4696	PP_4695-PP_4696		nitrogen regulation protein NR(I)	1	5336551 - 5337993 (+ strand)	5336663
PP_4988	PP_4992-PP_4987		signal transduction histidine kinase CheA/CheY-like receiver	1	5681952 - 5686892 (- strand)	5684923	1
16. Transcription
PP_0055			transcriptional regulator	1	63828 - 64715 (- strand)	64018	0
PP_0952	PP_0952-PP_0948	rpoN		1	1094567 - 1096060 (- strand)	1096020	0
PP_1063		metR-1	homocysteine-binding DNA-binding transcriptional regulator	1	1217492 - 1218409 (- strand)	1218176	2
PP_1270			LysR family transcriptional regulaator	1	1450817 - 1451722 (+ strand)	1451288	1
PP_1727			GntR family transcriptional regulator	1	1927193 - 1927906 (+ strand)	1927577
PP_2232			XRE family transcriptional regulator	3	2540254 - 2540787 (+ strand)	2540375, 2540456, 2540672	2
PP_3359			hydroxycinnamic acid degradation regulator	1	3799097 - 3799567 (+ strand)	3799283
PP_3665			AraC family transcriptional regulaator	1	4163643 - 4164650 (+ strand)	4163817
PP_4515			MarR family transcriptional regulaator	1	5128667 - 5129104 (- strand)	5128684	0
PP_5166	PP_5167-PP_5166		sigma-54 dependent transcriptional regulator	1	5891793 - 5892623 (- strand)	5892480
PP_5275	PP_5275-PP_5276	yjiR	transcriptional regulator	1	6023578 - 6025068 (+ strand)	6024526	2
17. Translation, ribosomal structure and biogenesis
PP_0066	PP_0067-PP_0064	rsmB	ribosomal RNA small subunit methyltransferase B	1	76233 - 77543 (- strand)	77310
PP_0839	PP_0839-PP_0840	trmJ	tRNA (cytosine(32)/uridine(32)-2'-O)-methyltransferase TrmJ	1	976290 - 977045 (+ strand)	976812	1
18. Function unknown, no information or hypothetical proteins
PP_0064	PP_0067-PP_0064		hypothetical protein	1	74510 - 74824 (- strand)	74700	0
PP_0095			hypothetical protein	1	100530 - 101078 (- strand)	101004
PP_0149	PP_0150-PP_0149		hypothetical protein	1	158433 - 160388 (- strand)	159770	1
PP_0253		pckA	pseudogene	1	307129 - 308705 (+ strand)	308522	2
PP_0408			hypothetical protein	1	495035 - 496033 (- strand)	495807
PP_0508	PP_0508-PP_0505		hypothetical protein	1	596864 - 597445 (- strand)	596957
PP_0573	PP_0572-PP_0573		hypothetical portein	1	670946 - 672670 (+ strand)	672491	2	O D -69…-50	8
								O R -70…-51	7.6
PP_1398			hypothetical portein	1	1592673 - 1593278 (- strand)	1592700
PP_2015			hypothetical protein	1	2286617 - 2286877 (+ strand)	2286665
PP_2232			XRE family transcriptional regulator	1	2540254 - 2540787 (+ strand)	2540375	2
PP_3639			alkylhydroperoxidase AhpD domain-containing protein	1	4135129 - 4135788 (- strand)	4135412	1
PP_3862	PP_3865-PP_3858		assembly protein	1	4385908 - 4386408 (- strand)	4386000	1
PP_4139			hypothetical protein	1	4676122 - 4676340 (+ strand)	4676280	1	G D -143…-124	7.6
								G R -144…-125	7.3
PP_4196			hypothetical protein	1	4741900 - 4742334 (- strand)	4742311	1
PP_4330			toxin-like protein	1	4919592 - 4922273 (+ strand)	4921664	0
PP_4554	PP_4556-PP_4553		hypothetical protein	1	5178002 - 5178487 (- strand)	5178363	1
PP_5333	PP_5334-PP_5333		hypothetical protein	1	6081015 - 6081584 (- strand)	6081032
19. Intergenic region
PP_0521/PP_0522			Insertion 82 bp upstream from PP_0522 gene	1		607015	0
PP_0591/PP_0592			Insertion 21 bp upstream from PP_0591 gene	1		690657	1
PP_0925/PP_0926			Insertion 48 bp upstream from PP_0926 gene	1		1067787
PP_1344/PP_1345			Insertion 6 bp upstream from PP_1344			1531884
PP_2160/PP_2161				1		2467963	2
PP_2826/PP_2827			Insertion 173 bp upstream from PP_2826 and 32 bp upstream from PP_2827	1		3225593
PP_3593/PP_3594			Insertion 27 bp upstream from PP_3594	1		4083832	1
PP_4873/PP_4874			Insertion 29 bp upstream from PP_4873	1		5542727	1
PP_5300/PP_5301			Insertion 25 bp upstream from PP_5301	1		6048781	2
a Locus, operon, gene symbol, name and genome location according to Pseudomonas Genome DB Version: 17.2 (2017-09-27) (Winsor et al. 2016)
b Operon according to Pseudomonas Genome DB (Winsor et al. 2011)
c H2O2-tolerance of transconjugants according to the follow-up test is defined as 0 – no increased H2O2-tolerance, 1 – increased H2O2-tolerance comparing to F15, and 2 – H2O2-tolerance camparable to wild-type PSm
d Position of in silico predicted Fis-binding sites from the coding sequence of gene (G), which was hit by mini-Tn5. The promoter area of the operon’s first gene was studied (O), if the mini-Tn5 was not inserted in the first gene position of the operon. The sense (D) and antisense (R) strains of promoter area were studied.
e The applied matrix’s maximum weight score was 12.5 and minimum weight score was -28
f The P. putidastrain F15 DlapA was used for H2O2-tolerance test (Moor, H. et al 2014. Microbiology)
